# Supplementary material for: Interrelations between Patients’ Clinicopathological Characteristics and Their Association with Response to Immunotherapy in a Real-World Cohort of NSCLC Patients
Source: Cancers (Basel). 2021 Jun 29;13(13):3249. doi: 10.3390/cancers13133249 (PMC8268100; doi:10.3390/cancers13133249)
Supplement: Supplementary file 1 [file cancers-13-03249-s001.zip]

Archive with 1 entries (1 files):
- cancers-1235756-supplementary.pdf
